# Supplementary material for: Ultrasound screening for abdominal aortic aneurysm in high-risk women
Source: Br J Surg. 2021 Aug 9;108(10):1192–8. doi: 10.1093/bjs/znab220 (PMC8545265; doi:10.1093/bjs/znab220)
Supplement: znab220_Supplementary_Data [file znab220_supplementary_data.zip]

Archive with 2 entries (2 files):
- BOWn_FAST_manuscript_tables_and_figures_clean_final RJH edit 16.05.21.docx
- Supplementary information.docx
